# Supplementary material for: Self-Reported Medication Use among Pregnant and Breastfeeding Women during the COVID-19 Pandemic: A Cross-Sectional Study in Five European Countries
Source: Int J Environ Res Public Health. 2022 Jan 26;19(3):1389. doi: 10.3390/ijerph19031389 (PMC8835534; doi:10.3390/ijerph19031389)
Supplement: Supplementary file 1 [file ijerph-19-01389-s001.zip]

Archive with 1 entries (1 files):
- ijerph-1547857-supplementary.pdf
